# Supplementary material for: Homo and Heterotypic Cellular Cross-Talk in Epithelial Ovarian Cancer Impart Pro-Tumorigenic Properties through Differential Activation of the Notch3 Pathway
Source: Cancers (Basel). 2022 Jul 11;14(14):3365. doi: 10.3390/cancers14143365 (PMC9319742; doi:10.3390/cancers14143365)
Supplement: Supplementary file 1 [file cancers-14-03365-s001.zip]

Archive with 1 entries (1 files):
- cancers-1782557-Supplementary.pdf
